# Supplementary material for: Predictive Effect of GDF-15 on Adverse Outcomes After Cardiovascular Interventions: A Systematic Review and Meta-Analysis
Source: Rev Cardiovasc Med. 2025 Apr 16;26(4):28279. doi: 10.31083/RCM28279 (PMC12059790; doi:10.31083/RCM28279)
Supplement: Supplementary file 1 [file 2153-8174-26-4-28279-s1.zip]

Archive with 2 entries (2 files):
- PRISMA Checklist.docx
- Supplementary Material-V2.docx
